# Supplementary material for: Role of ERK Pathway in the Pathogenesis of Atopic Dermatitis and Its Potential as a Therapeutic Target
Source: Int J Mol Sci. 2022 Mar 23;23(7):3467. doi: 10.3390/ijms23073467 (PMC8999015; doi:10.3390/ijms23073467)
Supplement: Supplementary file 1 [file ijms-23-03467-s001.zip]

Archive with 1 entries (1 files):
- ijms-1565424-supplementary.pdf
